# Supplementary material for: Development of a 1:1-binding biparatopic anti-TNFR2 antagonist by reducing signaling activity through epitope selection
Source: Commun Biol. 2023 Sep 27;6:987. doi: 10.1038/s42003-023-05326-8 (PMC10533564; doi:10.1038/s42003-023-05326-8)
Supplement: Supplementary file 4 — Supplementary Data 2 [file 42003_2023_5326_MOESM4_ESM.xlsx]

## Sheet: Fig 2e
Agonism, TNFR2																	Antagonism, TNFR2
1																	1
conc	Bp45-94	Bp45-96	Bp94-96	Bp109-96	Bp96-92	Bp109-94	Bp109-45	Bp109-92	Bp45-92	Bp94-92	TR92	TR109	TR45	TR94	TR96		conc	Bp45-94	Bp45-96	Bp94-96	Bp109-96	Bp96-92	Bp109-94	Bp109-45	Bp109-92	Bp45-92	Bp94-92	TR92	TR109	TR45	TR94	TR96
30000	0.662465	0.596217	0.205199	0.610459	0.578306	0.693755	0.19182	0.106582	0.198294	0.709293	0.325132	0.285232	0.390634	0.600054	0.304606		30000	1.01421	0.929858	0.821304	0.947395	0.86659	0.882796	0.481214	0.402851	0.712973	0.948061	0.664402	0.525558	0.780414	0.810627	0.752737
3000	0.70994	0.560827	0.19592	0.691382	0.658365	0.692029	0.127945	0.101834	0.217284	0.684692	0.28108	0.289614	0.324441	0.466975	0.288461		3000	0.951169	0.978474	0.867034	0.924974	0.912764	0.899667	0.657031	0.448803	0.787118	0.929414	0.785488	0.587138	0.783643	0.781798	0.758964
300	0.611754	0.543995	0.188367	0.600749	0.62017	0.590822	0.127298	0.0988131	0.181894	0.668508	0.258478	0.273931	0.22665	0.262399	0.278543		300	0.88102	0.897447	0.840617	0.853493	0.838619	0.840395	0.786674	0.838176	0.777794	0.887014	0.759656	0.729212	0.765653	0.757811	0.795636
30	0.173046	0.151467	0.105287	0.174557	0.268427	0.192252	0.109819	0.0960078	0.127514	0.238647	0.134625	0.206584	0.13278	0.12586	0.181675		30	0.826854	0.824856	0.796885	0.752931	0.76625	0.725848	0.721408	0.763587	0.743607	0.819528	0.756197	0.761732	0.742358	0.805553	0.816393
3	0.0938499	0.0955762	0.0882393	0.0923393	0.0927709	0.0873761	0.0828444	0.0862971	0.0908288	0.105503	0.10395	0.114559	0.102566	0.104872	0.108332		3	0.802879	0.796441	0.790003	0.768914	0.778016	0.779792	0.766472	0.807763	0.807985	0.827742	0.758042	0.757119	0.736362	0.726214	0.762193
0.3	0.0938499	0.0927709	0.0824128	0.0862971	0.0860813	0.0815497	0.0817655	0.0850024	0.0886708	0.0947131	0.10418	0.10764	0.0963386	0.105334	0.0958773		0.3	0.814422	0.81531	0.773354	0.791557	0.81753	0.826632	0.856823	0.861929	0.868144	0.874804	0.747202	0.763346	0.740283	0.748816	0.716988
0.03	0.0934183	0.0813339	0.0860813	0.089534	0.0811181	0.0834918	0.0796075	0.083276	0.0750759	0.0938499	0.0919565	0.0991063	0.0967999	0.0947241	0.0979531		0.03	0.900333	0.892563	0.839285	0.839507	0.831072	0.814422	0.774908	0.813757	0.791113	0.843281	0.734517	0.747432	0.710761	0.739821	0.771649
0	0.0975184	0.0830602	0.0893182	0.091692	0.0903972	0.0884551	0.0871603	0.0912604	0.0867287	0.0994605	0.110638	0.112253	0.11502	0.104411	0.0924177		0	0.907437	0.891453	0.834846	0.858821	0.827742	0.800881	0.794221	0.823524	0.791779	0.779126	0.729904	0.744895	0.728289	0.790331	0.751584
2																	2
conc	Bp45-94	Bp45-96	Bp94-96	Bp109-96	Bp96-92	Bp109-94	Bp109-45	Bp109-92	Bp45-92	Bp94-92	TR92	TR109	TR45	TR94	TR96		conc	Bp45-94	Bp45-96	Bp94-96	Bp109-96	Bp96-92	Bp109-94	Bp109-45	Bp109-92	Bp45-92	Bp94-92	TR92	TR109	TR45	TR94	TR96
30000	0.626179	0.583581	0.209032	0.676501	0.640525	0.74735	0.234414	0.159372	0.219626	0.719981	0.31661	0.247879	0.383813	0.587168	0.300245		30000	0.885958	0.888599	0.789469	0.954618	0.951774	0.915819	0.52011	0.358821	0.759811	1.04461	0.755175	0.59895	0.902018	0.919255	0.965512
3000	0.64207	0.531493	0.175704	0.6701	0.56791	0.646263	0.139508	0.115671	0.193803	0.660389	0.256389	0.243516	0.292172	0.513201	0.277772		3000	0.880067	0.880067	0.760014	0.912569	0.960915	0.960509	0.677135	0.42159	0.806329	0.986104	0.84027	0.640843	0.873653	0.912273	0.889363
300	0.525313	0.456009	0.14657	0.551357	0.535686	0.56791	0.131562	0.105297	0.181884	0.606756	0.203587	0.228897	0.195295	0.246788	0.254862		300	0.835174	0.879052	0.765092	0.851222	0.968431	0.890224	0.796375	0.773421	0.832127	0.93857	0.81256	0.732047	0.811251	0.890672	0.902673
30	0.186519	0.160255	0.107284	0.223599	0.288488	0.225585	0.115891	0.09691	0.141273	0.285178	0.138565	0.186786	0.131583	0.119801	0.174131		30	0.845737	0.887786	0.833143	0.794344	0.907288	0.901397	0.796375	0.834565	0.870317	0.873973	0.826306	0.805578	0.834379	0.861871	0.902236
3	0.0918336	0.0757216	0.0951443	0.0935993	0.0911715	0.102869	0.0929372	0.0907301	0.0905094	0.100441	0.096018	0.0997273	0.0927451	0.0875085	0.0973272		3	0.867676	0.816892	0.861176	0.787234	0.854066	0.926585	0.780734	0.82583	0.807954	0.873364	0.831542	0.808414	0.81976	0.845288	0.866017
0.3	0.0878608	0.0880815	0.102649	0.0871987	0.0878608	0.0922751	0.1	0.0871987	0.085433	0.0935993	0.0929633	0.091436	0.0894722	0.0855448	0.0931815		0.3	0.818111	0.862394	0.786015	0.771186	0.804094	0.87763	0.818517	0.80836	0.812626	0.783781	0.826742	0.841143	0.833724	0.836343	0.859689
0.03	0.0960272	0.0958065	0.114567	0.0971307	0.0933786	0.0951443	0.0966893	0.0896265	0.0905094	0.109932	0.0894722	0.0881631	0.0933997	0.0901268	0.0923087		0.03	0.801047	0.898553	0.801047	0.787234	0.793531	0.91846	0.782359	0.826643	0.828674	0.822783	0.867108	0.844197	0.868853	0.873872	0.895036
0	0.111036	0.107504	0.127589	0.111698	0.105739	0.107946	0.106401	0.0964686	0.0918336	0.119423	0.096018	0.0909996	0.096018	0.0918724	0.0955816		0	0.878239	0.957462	0.861988	0.873567	0.853456	0.909725	0.762452	0.86341	0.878848	0.863816	0.896345	0.874308	0.918383	0.912491	0.957221
3	Bp45-94	Bp45-96	Bp94-96	Bp109-96	Bp96-92	Bp109-94	Bp109-45	Bp109-92	Bp45-92	Bp94-92	TR92	TR109	TR45	TR94	TR96		3	Bp45-94	Bp45-96	Bp94-96	Bp109-96	Bp96-92	Bp109-94	Bp109-45	Bp109-92	Bp45-92	Bp94-92	TR92	TR109	TR45	TR94	TR96
30000	0.873566	0.705781	0.219965	0.846429	0.819954	0.873897	0.172641	0.13359	0.24313	0.83617	0.392748	0.324746	0.529981	0.810593	0.334987		30000	0.996621	0.937425	0.872359	0.945253	0.920303	0.98488	0.305351	0.260832	0.658569	0.994175	0.654106	0.499667	0.867945	0.917513	0.942092
3000	0.930157	0.654817	0.192166	0.833854	0.79017	0.836832	0.153777	0.128626	0.252066	0.815652	0.316962	0.306311	0.382916	0.675818	0.334577		3000	0.886546	0.886057	0.820012	0.919324	0.89046	0.898288	0.569041	0.291163	0.813652	0.920792	0.786834	0.533259	0.845823	0.856474	0.890476
300	0.704788	0.641579	0.194152	0.795134	0.755422	0.760717	0.163375	0.125648	0.226584	0.775278	0.235851	0.274768	0.232983	0.313685	0.326384		300	0.848876	0.864531	0.807782	0.872359	0.883611	0.885568	0.841538	0.813163	0.838603	0.866488	0.855655	0.79134	0.867125	0.855245	0.886379
30	0.198454	0.178598	0.149475	0.212353	0.314282	0.262656	0.140871	0.121676	0.164367	0.277879	0.161704	0.226429	0.137534	0.128112	0.192018		30	0.811695	0.847898	0.819034	0.855236	0.850344	0.849855	0.844473	0.830286	0.851322	0.866488	0.823702	0.853607	0.842956	0.854426	0.863029
3	0.114065	0.110094	0.107115	0.113072	0.111086	0.112079	0.109763	0.10877	0.110094	0.110425	0.105172	0.116642	0.106401	0.108039	0.113775		3	0.862575	0.845452	0.837624	0.851812	0.843495	0.896331	0.848387	0.825883	0.845452	0.8342	0.86221	0.900717	0.854836	0.879005	0.893753
0.3	0.116381	0.113734	0.110425	0.107115	0.113072	0.111086	0.118367	0.113734	0.11572	0.11572	0.102714	0.102714	0.100666	0.100256	0.105991		0.3	0.857193	0.838113	0.823437	0.829797	0.85915	0.833221	0.839092	0.842516	0.851322	0.856215	0.851559	0.851149	0.871632	0.871632	0.899488
0.03	0.105791	0.0988417	0.103144	0.100496	0.100496	0.103144	0.104799	0.105791	0.102151	0.100827	0.105991	0.100666	0.102714	0.103533	0.103124		0.03	0.841538	0.856215	0.82784	0.820991	0.846919	0.839092	0.844473	0.829307	0.853769	0.855725	0.858523	0.853607	0.860981	0.869993	0.893343
0	0.112741	0.108439	0.10877	0.112741	0.112741	0.109763	0.11241	0.111417	0.113734	0.106784	0.114184	0.112955	0.106401	0.10763	0.108449		0	0.886057	0.882143	0.879697	0.888503	0.900245	0.873827	0.878719	0.89046	0.913454	0.92226	0.896211	0.872861	0.840088	0.891295	0.92079
4	Bp45-94	Bp45-96	Bp94-96	Bp109-96	Bp96-92	Bp109-94	Bp109-45	Bp109-92	Bp45-92	Bp94-92	TR92	TR109	TR45	TR94	TR96		4	Bp45-94	Bp45-96	Bp94-96	Bp109-96	Bp96-92	Bp109-94	Bp109-45	Bp109-92	Bp45-92	Bp94-92	TR92	TR109	TR45	TR94	TR96
30000	0.793219	0.691909	0.192867	0.794053	0.736936	0.845333	0.161182	0.121992	0.214546	0.786965	0.42642	0.351109	0.546644	0.82883	0.336592		30000	0.945082	0.953147	0.821428	0.983164	0.902072	0.958971	0.30441	0.243927	0.596073	0.935674	0.703162	0.533941	0.920018	0.940888	0.952229
3000	0.747358	0.607693	0.163266	0.782796	0.718175	0.768204	0.13033	0.105733	0.214546	0.759866	0.308918	0.297576	0.385135	0.685015	0.315269		3000	0.890872	0.90028	0.833077	0.959419	0.912825	0.914169	0.584872	0.318299	0.837557	0.888183	0.833366	0.564791	0.868299	0.874197	0.870114
300	0.63646	0.553495	0.153677	0.718592	0.679402	0.687323	0.128246	0.0998958	0.187864	0.701498	0.254023	0.283512	0.231793	0.322981	0.305742		300	0.843381	0.855926	0.786034	0.89356	0.865782	0.879223	0.818292	0.831733	0.780658	0.85055	0.888715	0.852874	0.913667	0.903686	0.938165
30	0.169937	0.15201	0.114071	0.219549	0.290424	0.23831	0.132415	0.109068	0.134916	0.283754	0.158751	0.229524	0.142872	0.13516	0.198674		30	0.846517	0.85055	0.82994	0.881911	0.85727	0.868022	0.840245	0.838453	0.81202	0.880567	0.888261	0.870568	0.879188	0.902779	0.90414
3	0.0944759	0.0898899	0.0923914	0.0994789	0.0948928	0.103648	0.10073	0.0969774	0.098645	0.104899	0.120189	0.127901	0.12155	0.118828	0.119281		3	0.834869	0.840245	0.858614	0.874743	0.869366	0.856822	0.860854	0.879223	0.806195	0.897592	0.922287	0.952229	0.910945	0.953137	0.920472
0.3	0.098645	0.094059	0.0915576	0.094059	0.0969774	0.101147	0.0978112	0.0982281	0.0965605	0.0961436	0.103856	0.107486	0.112476	0.111569	0.111569		0.3	0.862198	0.872503	0.876087	0.878775	0.894456	0.890872	0.880119	0.874743	0.891768	0.872055	0.917296	0.901418	0.925916	0.910945	0.970376
0.03	0.0961436	0.0944759	0.0969774	0.098645	0.0953098	0.10073	0.0982281	0.0998958	0.0969774	0.0965605	0.110661	0.117467	0.115652	0.119735	0.11293		0.03	0.879671	0.89132	0.870263	0.856374	0.86399	0.868022	0.85727	0.827252	0.855926	0.874295	0.961757	0.917296	0.928185	0.942702	0.919565
0	0.105733	0.108234	0.106566	0.106566	0.109902	0.106983	0.108234	0.109068	0.103231	0.104482	0.117013	0.11792	0.113837	0.117013	0.112022		0	0.845173	0.857718	0.842933	0.830837	0.85951	0.852342	0.842485	0.815604	0.846965	0.830389	0.967201	0.92637	0.94361	0.934536	0.940888
5	Bp45-94	Bp45-96	Bp94-96	Bp109-96	Bp96-92	Bp109-94	Bp109-45	Bp109-92	Bp45-92	Bp94-92	TR92	TR109	TR45	TR94	TR96		5	Bp45-94	Bp45-96	Bp94-96	Bp109-96	Bp96-92	Bp109-94	Bp109-45	Bp109-92	Bp45-92	Bp94-92	TR92	TR109	TR45	TR94	TR96
30000	0.764701	0.653296	0.186369	0.764092	0.723913	0.831666	0.133406	0.103577	0.217417	0.760439	0.403624	0.348188	0.545097	0.781477	0.359275		30000	0.995758	0.946072	0.888256	0.97227	0.895483	0.986273	0.311899	0.26131	0.687706	0.942911	0.726485	0.566385	0.914081	0.93936	0.933594
3000	0.747047	0.610682	0.163845	0.797574	0.697127	0.747047	0.12184	0.0993151	0.199762	0.73061	0.305613	0.301622	0.390319	0.64843	0.326013		3000	0.945169	0.917616	0.843087	0.948331	0.912647	0.890063	0.569363	0.301962	0.805145	0.912196	0.821391	0.573924	0.862636	0.891463	0.865297
300	0.675212	0.627119	0.232027	0.744611	0.678864	0.692866	0.125492	0.0993151	0.196718	0.719652	0.225341	0.276786	0.239533	0.311822	0.300735		300	0.895031	0.935684	0.892773	0.898193	0.919874	0.881481	0.805145	0.764041	0.809662	0.89187	0.869732	0.772164	0.823165	0.854653	0.848444
30	0.212546	0.186978	0.109664	0.246029	0.365348	0.277685	0.114534	0.0895748	0.137059	0.330648	0.154383	0.224011	0.145513	0.126443	0.218245		30	0.856638	0.842635	0.855734	0.872447	0.900452	0.885094	0.840829	0.856638	0.847604	0.871995	0.867514	0.82627	0.861749	0.789017	0.898115
3	0.0938362	0.088966	0.0883573	0.0907924	0.0859222	0.088966	0.0773994	0.0834871	0.0834871	0.0968801	0.0953988	0.110921	0.0940683	0.0945118	0.103825		3	0.829085	0.861606	0.848056	0.851217	0.823213	0.83044	0.827278	0.804693	0.834505	0.807855	0.866627	0.832479	0.855984	0.808974	0.774382
0.3	0.0847047	0.0950537	0.0853134	0.0853134	0.081052	0.081052	0.0761819	0.0853134	0.0828783	0.0828783	0.0860855	0.0838681	0.0900769	0.085642	0.0914074		0.3	0.898193	0.918971	0.850314	0.831343	0.829085	0.815082	0.791594	0.786626	0.806952	0.811469	0.815183	0.759746	0.801878	0.850218	0.848444
0.03	0.0749643	0.078617	0.0828783	0.078617	0.0828783	0.0871397	0.0871397	0.0700942	0.0871397	0.0938362	0.087416	0.0905204	0.088303	0.0931813	0.0878595		0.03	0.878771	0.858896	0.87064	0.832246	0.832698	0.812824	0.861606	0.82773	0.820954	0.866575	0.821391	0.832922	0.808087	0.820504	0.781921
0	0.0877485	0.0901836	0.0877485	0.0840959	0.0883573	0.0816608	0.0822696	0.0834871	0.0804433	0.0859222	0.0945118	0.0940683	0.0958423	0.0958423	0.0958423		0	0.907227	0.959623	0.902258	0.907679	0.898645	0.871995	0.861606	0.853928	0.849411	0.890515	0.906985	0.855097	0.879045	0.875941	0.867514

## Sheet: Fig 3e,f
	TR45	TR92	TR94	TR96	TR109	Bp45-92	Bp45-94	Bp45-94	Bp45-96	Bp45-96	Bp94-92	Bp94-92	Bp94-96	Bp96-92	Bp96-92	Bp109-45	Bp109-92	Bp109-94	Bp109-94	Bp109-96	Bp109-96
sTNFR2 (eq.)	8	8	8	8	8	8	8	1	8	1	8	1	8	8	1	8	8	8	1	8	1
Mp	2.155×105 (±0.478%)	2.190×105 (±0.425%)	1.876×105 (±0.428%)	2.275×105 (±0.509%)	2.242×105 (±0.409%)	2.186×105 (±0.684%)	3.292×105 (±0.663%)	3.480×105 (±0.557%)	3.742×105 (±0.357%)	3.936×105 (±0.491%)	2.225×105 (±0.346%)	3.678×105 (±0.393%)	1.762×105 (±0.641%)	2.899×105 (±0.492%)	5.222×105 (±0.545%)	1.843×105 (±0.512%)	1.819×105 (±0.525%)	1.840×105 (±0.663%)	3.043×105 (±0.605%)	3.386×105 (±0.483%)	3.438×105 (±0.562%)
Mw	2.012×105 (±0.585%)	2.110×105 (±0.552%)	1.696×105 (±0.663%)	2.451×105 (±0.722%)	2.196×105 (±0.497%)	2.132×105 (±1.370%)	2.850×105 (±1.432%)	3.105×105 (±1.234%)	3.062×105 (±0.396%)	4.008×105 (±0.539%)	2.459×105 (±0.394%)	3.048×105 (±0.423%)	1.861×105 (±0.929%)	3.402×105 (±0.565%)	5.158×105 (±0.641%)	1.927×105 (±0.785%)	1.883×105 (±0.803%)	1.920×105 (±0.997%)	2.604×105 (±0.784%)	3.474×105 (±0.547%)	3.834×105 (±0.836%)

## Sheet: Fig 5a
CD4+TNFR2+			1st	2nd	3rd	4th
TNF-	No Ab		11.7848	13.4371	12.0363	9.90991
TNF+	No Ab		21.4378	25.8051	28.2133	30.7242
TNF+	Bp109-92	50 ng/mL	20.4385	22.8221	19.6215	26.4504
TNF+	Bp109-92	150 ng/mL	16.7369	16.9151	14.1596	22.7483
TNF+	Bp109-92	500 ng/mL	10.6437	11.3567	12.1527	11.5427
TNF+	TR109	50 ng/mL	18.676	20.9741	19.9864	24.6987
TNF+	TR109	150 ng/mL	16.2893	16.9771	12.1063	24.3341
TNF+	TR109	500 ng/mL	10.2838	13.9367	11.3179	15.4212

## Sheet: Fig 5b
CD4+CD25+Foxp3+			1st	2nd	3rd	4th
TNF-	No Ab		3.53831	4.36851	3.19868	4.07422
TNF+	No Ab		5.76564	7.04802	7.82301	8.06474
TNF+	Bp109-92	50 ng/mL	4.98127	6.01917	5.33123	7.56118
TNF+	Bp109-92	150 ng/mL	4.11517	4.47132	4.29542	6.55951
TNF+	Bp109-92	500 ng/mL	2.98423	3.14151	3.08505	3.65084
TNF+	TR109	50 ng/mL	5.11472	5.10458	5.89431	6.93297
TNF+	TR109	150 ng/mL	4.80741	4.92837	4.49438	7.59988
TNF+	TR109	500 ng/mL	3.05235	3.93234	3.90797	5.44276
